# Supplementary material for: Bioactive Properties of Syzygium cumini (L.) Skeels Pulp and Seed Phenolic Extracts
Source: Front Microbiol. 2020 May 27;11:990. doi: 10.3389/fmicb.2020.00990 (PMC7266875; doi:10.3389/fmicb.2020.00990)
Supplement: TABLE S1 — Compounds found in pulp and seed extracts of S. cumini (L.) Skeels. [file Table_1.xlsx]

## Sheet: Table S1
Compound	Part of the plant	Extraction solvent	Identification method	Reference
2-galloyl-hexahydroxydiphenoyl-glucose-1	Pulp	Methanol:water:formic acid (50:48.5:1.5, v/v/v)	HPLC–DAD-ESI-MS/MS	Tavares et al. (2016)
2-galloyl-hexahydroxydiphenoyl-glucose-2	Pulp	Methanol:water:formic acid (50:48.5:1.5, v/v/v)	HPLC–DAD-ESI-MS/MS	Tavares et al. (2016)
2-galloyl-hexahydroxydiphenoyl-glucose-3	Pulp	Methanol:water:formic acid (50:48.5:1.5, v/v/v)	HPLC–DAD-ESI-MS/MS	Tavares et al. (2016)
2-hexahydroxydiphenoyl-glucose-1	Pulp	Methanol:water:formic acid (50:48.5:1.5, v/v/v)	HPLC–DAD-ESI-MS/MS	Tavares et al. (2016)
2-hexahydroxydiphenoyl-glucose-2	Pulp	Methanol:water:formic acid (50:48.5:1.5, v/v/v)	HPLC–DAD-ESI-MS/MS	Tavares et al. (2016)
3-galloyl-glucose-1	Pulp	Methanol:water:formic acid (50:48.5:1.5, v/v/v)	HPLC–DAD-ESI-MS/MS	Tavares et al. (2016)
3-galloyl-glucose-2 + 2-galloyl-glucose	Pulp	Methanol:water:formic acid (50:48.5:1.5, v/v/v)	HPLC–DAD-ESI-MS/MS	Tavares et al. (2016)
3-galloyl-glucose-3	Pulp	Methanol:water:formic acid (50:48.5:1.5, v/v/v)	HPLC–DAD-ESI-MS/MS	Tavares et al. (2016)
3-galloyl-glucose-4	Pulp	Methanol:water:formic acid (50:48.5:1.5, v/v/v)	HPLC–DAD-ESI-MS/MS	Tavares et al. (2016)
3-galloyl-hexahydroxydiphenoyl-glucose	Pulp	Methanol:water:formic acid (50:48.5:1.5, v/v/v)	HPLC–DAD-ESI-MS/MS	Tavares et al. (2016)
4-galloyl-glucose-1	Pulp	Methanol:water:formic acid (50:48.5:1.5, v/v/v)	HPLC–DAD-ESI-MS/MS	Tavares et al. (2016)
4-galloyl-glucose-2	Pulp	Methanol:water:formic acid (50:48.5:1.5, v/v/v)	HPLC–DAD-ESI-MS/MS	Tavares et al. (2016)
5-galloyl-glucose-1	Pulp	Methanol:water:formic acid (50:48.5:1.5, v/v/v)	HPLC–DAD-ESI-MS/MS	Tavares et al. (2016)
5-galloyl-glucose-2	Pulp	Methanol:water:formic acid (50:48.5:1.5, v/v/v)	HPLC–DAD-ESI-MS/MS	Tavares et al. (2016)
5-galloyl-glucose-3	Pulp	Methanol:water:formic acid (50:48.5:1.5, v/v/v)	HPLC–DAD-ESI-MS/MS	Tavares et al. (2016)
6-galloyl-glucose-1	Pulp	Methanol:water:formic acid (50:48.5:1.5, v/v/v)	HPLC–DAD-ESI-MS/MS	Tavares et al. (2016)
6-galloyl-glucose-2	Pulp	Methanol:water:formic acid (50:48.5:1.5, v/v/v)	HPLC–DAD-ESI-MS/MS	Tavares et al. (2016)
6-methyldihydroquercetin	Pulp	Methanol:water:formic acid (50:48.5:1.5, v/v/v)	HPLC–DAD-ESI-MS/MS	Tavares et al. (2016)
Caffeic acid	Pulp	Petroleum ether, ethyl acetate, methanol and water	HPLC-PDA	Gajera et al. (2017)
Caffeic acid	Seed	Petroleum ether, ethyl acetate, methanol and water	HPLC-PDA	Gajera et al. (2017)
Catechin	Pulp	Water pH 2.0 adjusted with HCl	HPLC-PDA	Azima et al. (2017)
Catechin	Pulp	Petroleum ether, ethyl acetate, methanol and water	HPLC-PDA	Gajera et al. (2017)
Catechin	Pulp	Methanol:water:formic acid (50:48.5:1.5, v/v/v)	HPLC–DAD-ESI-MS/MS	Tavares et al. (2016)
Catechin	Pulp	Methanol:water:formic acid (50:48.5:1.5, v/v/v)	HPLC–DAD-ESI-MS/MS	Tavares et al. (2016)
Catechin	Seed	Petroleum ether, ethyl acetate, methanol and water	HPLC-PDA	Gajera et al. (2017)
Catechin 3-O-gallate	Pulp	Methanol:water:formic acid (50:48.5:1.5, v/v/v)	HPLC–DAD-ESI-MS/MS	Tavares et al. (2016)
Chlorogenic acid	Pulp	Water pH 2.0 adjusted with HCl	HPLC-PDA	Azima et al. (2017)
Chlorogenic acid	Pulp	Petroleum ether, ethyl acetate, methanol and water	HPLC-PDA	Gajera et al. (2017)
Chlorogenic acid	Seed	Petroleum ether, ethyl acetate, methanol and water	HPLC-PDA	Gajera et al. (2017)
Cyanidin 3,5-diglucoside	Pulp	Methanol:water (8:2, v/v)	HPLC–DAD-ESI-MS/MS	Faria et al. (2011)
Cyanidin 3,5-diglucoside	Pulp	Methanol:water:formic acid (50:48.5:1.5, v/v/v)	HPLC–DAD-ESI-MS/MS	Tavares et al. (2016)
Cyanidin 3,5-diglucoside	Pulp	Methanol:water:formic acid (50:48.5:1.5, v/v/v)	HPLC-DAD-ESI-MSn	Tavares et al. (2017)
Cyanidin 3,5-O-diglucoside	Pulp	Methanol:water:formic acid (50:48.5:1.5, v/v/v)	HPLC–DAD-ESI-MS/MS	Tavares et al. (2016)
Cyanidin 3-glucoside	Pulp	Water pH 2.0 adjusted with HCl	HPLC-PDA	Azima et al. (2017)
Cyanidin 3-glucoside	Pulp	Methanol:water (8:2, v/v)	HPLC–DAD-ESI-MS/MS	Faria et al. (2011)
Cyanidin 3-glucoside	Pulp	Methanol:water:formic acid (50:48.5:1.5, v/v/v)	HPLC–DAD-ESI-MS/MS	Tavares et al. (2016)
Cyanidin 3-glucoside	Pulp	Methanol:water:formic acid (50:48.5:1.5, v/v/v)	HPLC-DAD-ESI-MSn	Tavares et al. (2017)
Cyanidin 3-O-glucoside	Pulp	Methanol:water:formic acid (50:48.5:1.5, v/v/v)	HPLC–DAD-ESI-MS/MS	Tavares et al. (2016)
Delphinidin 3,5-diglucoside	Pulp	Ethanol with 1% (v/v) of HCl	HPLC–DAD-ESI-MS/MS	Faria et al. (2011)
Delphinidin 3,5-diglucoside	Pulp	Methanol:water:formic acid (50:48.5:1.5, v/v/v)	HPLC–DAD-ESI-MS/MS	Tavares et al. (2016)
Delphinidin 3,5-diglucoside	Pulp	Methanol:water:formic acid (50:48.5:1.5, v/v/v)	HPLC-DAD-ESI-MSn	Tavares et al. (2017)
Delphinidin 3,5-O-diglucoside	Pulp	Methanol:water:formic acid (50:48.5:1.5, v/v/v)	HPLC–DAD-ESI-MS/MS	Tavares et al. (2016)
Delphinidin 3-glucoside	Pulp	Ethanol with 1% (v/v) of HCl	HPLC–DAD-ESI-MS/MS	Faria et al. (2011)
Delphinidin 3-glucoside	Pulp	Methanol:water:formic acid (50:48.5:1.5, v/v/v)	HPLC–DAD-ESI-MS/MS	Tavares et al. (2016)
Delphinidin 3-glucoside	Pulp	Methanol:water:formic acid (50:48.5:1.5, v/v/v)	HPLC-DAD-ESI-MSn	Tavares et al. (2017)
Delphinidin 3-O-glucoside	Pulp	Methanol:water:formic acid (50:48.5:1.5, v/v/v)	HPLC–DAD-ESI-MS/MS	Tavares et al. (2016)
Delphinidin acetyl-diglucoside	Pulp	Ethanol with 1% (v/v) of HCl	HPLC–DAD-ESI-MS/MS	Faria et al. (2011)
Dihydromyricetin	Pulp	Methanol:water (8:2, v/v)	HPLC–DAD-ESI-MS/MS	Faria et al. (2011)
Dihydromyricetin	Pulp	Methanol:water:formic acid (50:48.5:1.5, v/v/v)	HPLC–DAD-ESI-MS/MS	Tavares et al. (2016)
Dihydromyricetin-dihexoside-1	Pulp	Methanol:water:formic acid (50:48.5:1.5, v/v/v)	HPLC–DAD-ESI-MS/MS	Tavares et al. (2016)
Dihydromyricetin-dihexoside-2	Pulp	Methanol:water:formic acid (50:48.5:1.5, v/v/v)	HPLC–DAD-ESI-MS/MS	Tavares et al. (2016)
Dihydromyricetin-dihexoside-3	Pulp	Methanol:water:formic acid (50:48.5:1.5, v/v/v)	HPLC–DAD-ESI-MS/MS	Tavares et al. (2016)
Dihydromyricetin-dihexoside-4	Pulp	Methanol:water:formic acid (50:48.5:1.5, v/v/v)	HPLC–DAD-ESI-MS/MS	Tavares et al. (2016)
Dihydromyricetin-dihexoside-5	Pulp	Methanol:water:formic acid (50:48.5:1.5, v/v/v)	HPLC–DAD-ESI-MS/MS	Tavares et al. (2016)
Dihydromyricetin-dihexoside-6	Pulp	Methanol:water:formic acid (50:48.5:1.5, v/v/v)	HPLC–DAD-ESI-MS/MS	Tavares et al. (2016)
Dihydroquercetin	Pulp	Methanol:water:formic acid (50:48.5:1.5, v/v/v)	HPLC–DAD-ESI-MS/MS	Tavares et al. (2016)
Dihydroquercetin-dihexoside-1	Pulp	Methanol:water:formic acid (50:48.5:1.5, v/v/v)	HPLC–DAD-ESI-MS/MS	Tavares et al. (2016)
Dihydroquercetin-dihexoside-2	Pulp	Methanol:water:formic acid (50:48.5:1.5, v/v/v)	HPLC–DAD-ESI-MS/MS	Tavares et al. (2016)
Dihydroquercetin-dihexoside-3	Pulp	Methanol:water:formic acid (50:48.5:1.5, v/v/v)	HPLC–DAD-ESI-MS/MS	Tavares et al. (2016)
Dimethyl-dihydromyricetin-dihexoside-1	Pulp	Methanol:water:formic acid (50:48.5:1.5, v/v/v)	HPLC–DAD-ESI-MS/MS	Tavares et al. (2016)
Dimethyl-dihydromyricetin-dihexoside-2	Pulp	Methanol:water:formic acid (50:48.5:1.5, v/v/v)	HPLC–DAD-ESI-MS/MS	Tavares et al. (2016)
Dimethyl-dihydromyricetin-dihexoside-3	Pulp	Methanol:water:formic acid (50:48.5:1.5, v/v/v)	HPLC–DAD-ESI-MS/MS	Tavares et al. (2016)
Ellagic acid	Pulp	Petroleum ether, ethyl acetate, methanol and water	HPLC-PDA	Gajera et al. (2017)
Ellagic acid	Pulp	Methanol:water:formic acid (50:48.5:1.5, v/v/v)	HPLC–DAD-ESI-MS/MS	Tavares et al. (2016)
Ellagic acid	Pulp	Methanol:water:formic acid (50:48.5:1.5, v/v/v)	HPLC-DAD-ESI-MSn	Tavares et al. (2017)
Ellagic acid	Seed	Petroleum ether, ethyl acetate, methanol and water	HPLC-PDA	Gajera et al. (2017)
Ellagic acid-pentoside	Pulp	Methanol:water:formic acid (50:48.5:1.5, v/v/v)	HPLC–DAD-ESI-MS/MS	Tavares et al. (2016)
Epicatechin	Pulp	Water pH 2.0 adjusted with HCl	HPLC-PDA	Azima et al. (2017)
Epicatechin	Pulp	Methanol:water:formic acid (50:48.5:1.5, v/v/v)	HPLC–DAD-ESI-MS/MS	Tavares et al. (2016)
Epicatechin 3-O-gallate	Pulp	Methanol:water:formic acid (50:48.5:1.5, v/v/v)	HPLC–DAD-ESI-MS/MS	Tavares et al. (2016)
Epigallocatechin	Pulp	Methanol:water:formic acid (50:48.5:1.5, v/v/v)	HPLC–DAD-ESI-MS/MS	Tavares et al. (2016)
Epigallocatechin 3-O-gallate	Pulp	Methanol:water:formic acid (50:48.5:1.5, v/v/v)	HPLC–DAD-ESI-MS/MS	Tavares et al. (2016)
Ferulic acid	Pulp	Petroleum ether, ethyl acetate, methanol and water	HPLC-PDA	Gajera et al. (2017)
Ferulic acid	Seed	Petroleum ether, ethyl acetate, methanol and water	HPLC-PDA	Gajera et al. (2017)
Gallic acid	Pulp	Methanol:water (8:2, v/v)	HPLC–DAD-ESI-MS/MS	Faria et al. (2011)
Gallic acid	Pulp	Petroleum ether, ethyl acetate, methanol and water	HPLC-PDA	Gajera et al. (2017)
Gallic acid	Pulp	Methanol:water:formic acid (50:48.5:1.5, v/v/v)	HPLC–DAD-ESI-MS/MS	Tavares et al. (2016)
Gallic acid	Seed	Petroleum ether, ethyl acetate, methanol and water	HPLC-PDA	Gajera et al. (2017)
Gallocatechin	Pulp	Methanol:water:formic acid (50:48.5:1.5, v/v/v)	HPLC–DAD-ESI-MS/MS	Tavares et al. (2016)
Gallocatechin 3-O-gallate	Pulp	Methanol:water:formic acid (50:48.5:1.5, v/v/v)	HPLC–DAD-ESI-MS/MS	Tavares et al. (2016)
Gallotannins	Pulp	Methanol:water:formic acid (50:48.5:1.5, v/v/v)	HPLC–DAD-ESI-MS/MS	Tavares et al. (2016)
Gallotannins	Pulp	Methanol:water:formic acid (50:48.5:1.5, v/v/v)	HPLC-DAD-ESI-MSn	Tavares et al. (2017)
Galloyl (+)-hexahydroxydiphenic acid	Pulp	Methanol:water:formic acid (50:48.5:1.5, v/v/v)	HPLC–DAD-ESI-MS/MS	Tavares et al. (2016)
Galloyl glucose	Pulp	Methanol:water:formic acid (50:48.5:1.5, v/v/v)	HPLC–DAD-ESI-MS/MS	Tavares et al. (2016)
Galloyl-2-hexahydroxydiphenoyl-glucose-1	Pulp	Methanol:water:formic acid (50:48.5:1.5, v/v/v)	HPLC–DAD-ESI-MS/MS	Tavares et al. (2016)
Galloyl-2-hexahydroxydiphenoyl-glucose-2	Pulp	Methanol:water:formic acid (50:48.5:1.5, v/v/v)	HPLC–DAD-ESI-MS/MS	Tavares et al. (2016)
Galloyl-glucose ester	Pulp	Methanol:water (8:2, v/v)	HPLC–DAD-ESI-MS/MS	Faria et al. (2011)
Galloyl-glucose ester	Pulp	Methanol:water:formic acid (50:48.5:1.5, v/v/v)	HPLC–DAD-ESI-MS/MS	Tavares et al. (2016)
Hexahydroxydiphenic acid	Pulp	Methanol:water:formic acid (50:48.5:1.5, v/v/v)	HPLC–DAD-ESI-MS/MS	Tavares et al. (2016)
Kaempferol	Pulp	Water pH 2.0 adjusted with HCl	HPLC-PDA	Azima et al. (2017)
Laricitrin	Pulp	Methanol:water:formic acid (50:48.5:1.5, v/v/v)	HPLC–DAD-ESI-MS/MS	Tavares et al. (2016)
Laricitrin	Pulp	Methanol:water:formic acid (50:48.5:1.5, v/v/v)	HPLC-DAD-ESI-MSn	Tavares et al. (2017)
Laricitrin 3-galactoside	Pulp	Methanol:water:formic acid (50:48.5:1.5, v/v/v)	HPLC–DAD-ESI-MS/MS	Tavares et al. (2016)
Laricitrin 3-galactoside	Pulp	Methanol:water:formic acid (50:48.5:1.5, v/v/v)	HPLC-DAD-ESI-MSn	Tavares et al. (2017)
Laricitrin 3-glucoside	Pulp	Methanol:water:formic acid (50:48.5:1.5, v/v/v)	HPLC–DAD-ESI-MS/MS	Tavares et al. (2016)
Laricitrin 3-glucoside	Pulp	Methanol:water:formic acid (50:48.5:1.5, v/v/v)	HPLC-DAD-ESI-MSn	Tavares et al. (2017)
Laricitrin 3-O-galactoside	Pulp	Methanol:water:formic acid (50:48.5:1.5, v/v/v)	HPLC–DAD-ESI-MS/MS	Tavares et al. (2016)
Lyricetin 3-rhamnoside	Pulp	Methanol:water:formic acid (50:48.5:1.5, v/v/v)	HPLC–DAD-ESI-MS/MS	Tavares et al. (2016)
Malvidin 3,5-diglucoside	Pulp	Ethanol with 1% (v/v) of HCl	HPLC–DAD-ESI-MS/MS	Faria et al. (2011)
Malvidin 3,5-diglucoside	Pulp	Methanol:water:formic acid (50:48.5:1.5, v/v/v)	HPLC–DAD-ESI-MS/MS	Tavares et al. (2016)
Malvidin 3,5-diglucoside	Pulp	Methanol:water:formic acid (50:48.5:1.5, v/v/v)	HPLC-DAD-ESI-MSn	Tavares et al. (2017)
Malvidin 3,5-O-diglucoside	Pulp	Methanol:water:formic acid (50:48.5:1.5, v/v/v)	HPLC–DAD-ESI-MS/MS	Tavares et al. (2016)
Malvidin 3-glucoside	Pulp	Water pH 2.0 adjusted with HCl	HPLC-PDA	Azima et al. (2017)
Malvidin 3-glucoside	Pulp	Ethanol with 1% (v/v) of HCl	HPLC–DAD-ESI-MS/MS	Faria et al. (2011)
Malvidin 3-glucoside	Pulp	Methanol:water:formic acid (50:48.5:1.5, v/v/v)	HPLC–DAD-ESI-MS/MS	Tavares et al. (2016)
Malvidin 3-glucoside	Pulp	Methanol:water:formic acid (50:48.5:1.5, v/v/v)	HPLC-DAD-ESI-MSn	Tavares et al. (2017)
Malvidin 3-O-glucoside	Pulp	Methanol:water:formic acid (50:48.5:1.5, v/v/v)	HPLC–DAD-ESI-MS/MS	Tavares et al. (2016)
Methyl-dihydrolmyricetin-dihexoside-1	Pulp	Methanol:water:formic acid (50:48.5:1.5, v/v/v)	HPLC–DAD-ESI-MS/MS	Tavares et al. (2016)
Methyl-dihydrolmyricetin-dihexoside-2	Pulp	Methanol:water:formic acid (50:48.5:1.5, v/v/v)	HPLC–DAD-ESI-MS/MS	Tavares et al. (2016)
Methyl-dihydrolmyricetin-dihexoside-3	Pulp	Methanol:water:formic acid (50:48.5:1.5, v/v/v)	HPLC–DAD-ESI-MS/MS	Tavares et al. (2016)
Methyl-dihydrolmyricetin-dihexoside-4	Pulp	Methanol:water:formic acid (50:48.5:1.5, v/v/v)	HPLC–DAD-ESI-MS/MS	Tavares et al. (2016)
Methyl-dihydrolmyricetin-dihexoside-5	Pulp	Methanol:water:formic acid (50:48.5:1.5, v/v/v)	HPLC–DAD-ESI-MS/MS	Tavares et al. (2016)
Methyl-dihydrolmyricetin-dihexoside-6	Pulp	Methanol:water:formic acid (50:48.5:1.5, v/v/v)	HPLC–DAD-ESI-MS/MS	Tavares et al. (2016)
Methyl-dihydroquercetin-dihexoside	Pulp	Methanol:water:formic acid (50:48.5:1.5, v/v/v)	HPLC–DAD-ESI-MS/MS	Tavares et al. (2016)
Myricetin	Pulp	Water pH 2.0 adjusted with HCl	HPLC-PDA	Azima et al. (2017)
Myricetin	Pulp	Methanol:water (8:2, v/v)	HPLC–DAD-ESI-MS/MS	Faria et al. (2011)
Myricetin	Pulp	Methanol:water:formic acid (50:48.5:1.5, v/v/v)	HPLC–DAD-ESI-MS/MS	Tavares et al. (2016)
Myricetin	Pulp	Methanol:water:formic acid (50:48.5:1.5, v/v/v)	HPLC-DAD-ESI-MSn	Tavares et al. (2017)
Myricetin 3-galactoside	Pulp	Methanol:water:formic acid (50:48.5:1.5, v/v/v)	HPLC–DAD-ESI-MS/MS	Tavares et al. (2016)
Myricetin 3-galactoside	Pulp	Methanol:water:formic acid (50:48.5:1.5, v/v/v)	HPLC-DAD-ESI-MSn	Tavares et al. (2017)
Myricetin 3-glucoside	Pulp	Methanol:water:formic acid (50:48.5:1.5, v/v/v)	HPLC-DAD-ESI-MSn	Tavares et al. (2017)
Myricetin 3-glucuronide	Pulp	Methanol:water:formic acid (50:48.5:1.5, v/v/v)	HPLC–DAD-ESI-MS/MS	Tavares et al. (2016)
Myricetin 3-glucuronide	Pulp	Methanol:water:formic acid (50:48.5:1.5, v/v/v)	HPLC-DAD-ESI-MSn	Tavares et al. (2017)
Myricetin 3-O- glucuronide	Pulp	Methanol:water:formic acid (50:48.5:1.5, v/v/v)	HPLC–DAD-ESI-MS/MS	Tavares et al. (2016)
Myricetin 3-O-galactoside	Pulp	Methanol:water:formic acid (50:48.5:1.5, v/v/v)	HPLC–DAD-ESI-MS/MS	Tavares et al. (2016)
Myricetin 3-O-glucoside	Pulp	Methanol:water:formic acid (50:48.5:1.5, v/v/v)	HPLC–DAD-ESI-MS/MS	Tavares et al. (2016)
Myricetin 3-O-pentoside	Pulp	Methanol:water:formic acid (50:48.5:1.5, v/v/v)	HPLC–DAD-ESI-MS/MS	Tavares et al. (2016)
Myricetin 3-O-rhamnoside	Pulp	Methanol:water:formic acid (50:48.5:1.5, v/v/v)	HPLC–DAD-ESI-MS/MS	Tavares et al. (2016)
Myricetin 3-pentoside	Pulp	Methanol:water:formic acid (50:48.5:1.5, v/v/v)	HPLC-DAD-ESI-MSn	Tavares et al. (2017)
Myricetin 3-rhamnoside	Pulp	Methanol:water:formic acid (50:48.5:1.5, v/v/v)	HPLC-DAD-ESI-MSn	Tavares et al. (2017)
Myricetin glucoside	Pulp	Methanol:water (8:2, v/v)	HPLC–DAD-ESI-MS/MS	Faria et al. (2011)
Myricetin glucoside	Pulp	Methanol:water:formic acid (50:48.5:1.5, v/v/v)	HPLC–DAD-ESI-MS/MS	Tavares et al. (2016)
Myricetin glucoside	Pulp	Methanol:water:formic acid (50:48.5:1.5, v/v/v)	HPLC-DAD-ESI-MSn	Tavares et al. (2017)
Myricetin pentoside	Pulp	Methanol:water (8:2, v/v)	HPLC–DAD-ESI-MS/MS	Faria et al. (2011)
Myricetin pentoside	Pulp	Methanol:water:formic acid (50:48.5:1.5, v/v/v)	HPLC-DAD-ESI-MSn	Tavares et al. (2017)
Myricetin rhamnoside	Pulp	Methanol:water (8:2, v/v)	HPLC–DAD-ESI-MS/MS	Faria et al. (2011)
Myricetin rhamnoside	Pulp	Methanol:water:formic acid (50:48.5:1.5, v/v/v)	HPLC-DAD-ESI-MSn	Tavares et al. (2017)
Peonidin 3,5-diglucoside	Pulp	Ethanol with 1% (v/v) of HCl	HPLC–DAD-ESI-MS/MS	Faria et al. (2011)
Peonidin 3,5-diglucoside	Pulp	Methanol:water:formic acid (50:48.5:1.5, v/v/v)	HPLC–DAD-ESI-MS/MS	Tavares et al. (2016)
Peonidin 3,5-diglucoside	Pulp	Methanol:water:formic acid (50:48.5:1.5, v/v/v)	HPLC-DAD-ESI-MSn	Tavares et al. (2017)
Peonidin 3,5-O-diglucoside	Pulp	Methanol:water:formic acid (50:48.5:1.5, v/v/v)	HPLC–DAD-ESI-MS/MS	Tavares et al. (2016)
Petunidin 3,5-diglucoside	Pulp	Methanol:water (8:2, v/v)	HPLC–DAD-ESI-MS/MS	Faria et al. (2011)
Petunidin 3,5-diglucoside	Pulp	Methanol:water:formic acid (50:48.5:1.5, v/v/v)	HPLC–DAD-ESI-MS/MS	Tavares et al. (2016)
Petunidin 3,5-diglucoside	Pulp	Methanol:water:formic acid (50:48.5:1.5, v/v/v)	HPLC-DAD-ESI-MSn	Tavares et al. (2017)
Petunidin 3,5-O-diglucoside	Pulp	Methanol:water:formic acid (50:48.5:1.5, v/v/v)	HPLC–DAD-ESI-MS/MS	Tavares et al. (2016)
Petunidin 3-glucoside	Pulp	Methanol:water (8:2, v/v)	HPLC–DAD-ESI-MS/MS	Faria et al. (2011)
Petunidin 3-glucoside	Pulp	Methanol:water:formic acid (50:48.5:1.5, v/v/v)	HPLC–DAD-ESI-MS/MS	Tavares et al. (2016)
Petunidin 3-glucoside	Pulp	Methanol:water:formic acid (50:48.5:1.5, v/v/v)	HPLC-DAD-ESI-MSn	Tavares et al. (2017)
Petunidin 3-O-glucoside	Pulp	Methanol:water:formic acid (50:48.5:1.5, v/v/v)	HPLC–DAD-ESI-MS/MS	Tavares et al. (2016)
Quercetin	Pulp	Water pH 2.0 adjusted with HCl	HPLC-PDA	Azima et al. (2017)
Quercetin	Seed	Petroleum ether, ethyl acetate, methanol and water	HPLC-PDA	Gajera et al. (2017)
Rutin	Pulp	Water pH 2.0 adjusted with HCl	HPLC-PDA	Azima et al. (2017)
Syringetin	Pulp	Methanol:water:formic acid (50:48.5:1.5, v/v/v)	HPLC–DAD-ESI-MS/MS	Tavares et al. (2016)
Syringetin	Pulp	Methanol:water:formic acid (50:48.5:1.5, v/v/v)	HPLC-DAD-ESI-MSn	Tavares et al. (2017)
Syringetin 3-galactoside	Pulp	Methanol:water:formic acid (50:48.5:1.5, v/v/v)	HPLC-DAD-ESI-MSn	Tavares et al. (2017)
Syringetin 3-glucoside	Pulp	Methanol:water:formic acid (50:48.5:1.5, v/v/v)	HPLC–DAD-ESI-MS/MS	Tavares et al. (2016)
Syringetin 3-glucoside	Pulp	Methanol:water:formic acid (50:48.5:1.5, v/v/v)	HPLC-DAD-ESI-MSn	Tavares et al. (2017)
Syringetin 3-O-galactoside	Pulp	Methanol:water:formic acid (50:48.5:1.5, v/v/v)	HPLC–DAD-ESI-MS/MS	Tavares et al. (2016)
Syringetin 3-O-glucoside	Pulp	Methanol:water:formic acid (50:48.5:1.5, v/v/v)	HPLC–DAD-ESI-MS/MS	Tavares et al. (2016)
Trisgalloyl-hexahydroxydiphenoyl-glucose-1	Pulp	Methanol:water:formic acid (50:48.5:1.5, v/v/v)	HPLC–DAD-ESI-MS/MS	Tavares et al. (2016)
Trisgalloyl-hexahydroxydiphenoyl-glucose-2	Pulp	Methanol:water:formic acid (50:48.5:1.5, v/v/v)	HPLC–DAD-ESI-MS/MS	Tavares et al. (2016)
Valoneic acid	Pulp	Methanol:water:formic acid (50:48.5:1.5, v/v/v)	HPLC–DAD-ESI-MS/MS	Tavares et al. (2016)
Valoneic acid	Pulp	Methanol:water:formic acid (50:48.5:1.5, v/v/v)	HPLC-DAD-ESI-MSn	Tavares et al. (2017)
Vanillic acid	Pulp	Water pH 2.0 adjusted with HCl	HPLC-PDA	Azima et al. (2017)
Vescalagin (Castalagin)	Pulp	Methanol:water:formic acid (50:48.5:1.5, v/v/v)	HPLC–DAD-ESI-MS/MS	Tavares et al. (2016)
HPLC-DAD-ESI-MSn = High performance liquid chromatographic (HPLC) with diode array detector (DAD) coupled with electrospray ionization-mass spectrometry (ESI/MS) and with electrospray ionization-mass spectrometry/mass spectrometry (ESI-MS/MS)
HPLC–DAD-ESI-MS/MS = High performance liquid chromatographic (HPLC) with diode array detector (DAD) coupled with electrospray ionization-mass spectrometry/mass spectrometry (ESI-MS/MS)
HPLC-PDA = High performance liquid chromatography (HPLC) with photodiode array detection (PDA)
